# Supplementary material for: Improved RIDIT statistic approach provides more intuitive and informative interpretation of EQ-5D data
Source: Health Qual Life Outcomes. 2020 Aug 21;18:63. doi: 10.1186/s12955-020-01313-3 (PMC7477837; doi:10.1186/s12955-020-01313-3)
Supplement: Supplementary file 2 — Additional file 2. [file 12955_2020_1313_MOESM2_ESM.zip]

Archive with 1 entries (1 files):
- 12955_2020_1313_MOESM2_ESM.r
