# Supplementary material for: Improved RIDIT statistic approach provides more intuitive and informative interpretation of EQ-5D data
Source: Health Qual Life Outcomes. 2020 Aug 21;18:63. doi: 10.1186/s12955-020-01313-3 (PMC7477837; doi:10.1186/s12955-020-01313-3)
Supplement: Supplementary file 2 — Additional file 2. [file 12955_2020_1313_MOESM2_ESM.zip › 12955_2020_1313_MOESM2_ESM.r]

#' Observations To Frequencies
#'
#' This function Converts observations vector to frequencies vector
#' @param vect observations vector to be converted.
#' @param nlevels number of levels (e.i. ordinal variable attributes)

obs2Freq <- function(vect, nlevels)
{
    n <- length(vect)
    vectFreq <- c(1: nlevels)
    for(i in 1: nlevels)
    {
        vectFreq[i] <- length(vect[vect == i])
	}
    return(vectFreq)
}


#' Frequency matrix to contengency table
#' 
#' This function converts a frequency matrix to a contengency table
#' @param matfreq a matrix with two columns 
#'        representing X and Y frequencies respectively.

FreqMatrix2ContengencyTable <- function(matFreq)
{
    n <- nrow(matFreq)
    contengencyTable <- matrix(0,nrow=3, ncol=(n+1))
    contengencyTable[1,1:n] <- matFreq[,1]
    contengencyTable[2,1:n] <- matFreq[,2]
    contengencyTable[3,1:n] <- apply(contengencyTable[1:2,1:n], 2, sum)
    contengencyTable[1:3,(n+1)] <- apply(contengencyTable[1:3,1:n], 1, sum)

    return(contengencyTable)

}

#' different approach of modified ridit scores calculation
#'
#' This function calculates w statistics from a contengecy table
#' passed as argument
#' @param contTable contengency table matrix, of which you wish
#' to calculate w statistics

improvedRIDIT<- function(ContTable){
  # Initiate variables
  k <- ncol(ContTable)-1
  M <- matrix(0,k,k)
  I <- matrix(0, k, k)
  trace <- 0

  # Calculate intermediate Vars
  divider <- ContTable[1, ncol(ContTable)] * ContTable[2, ncol(ContTable)]
  studySize <- ContTable[nrow(ContTable), ncol(ContTable)]
  w.var.numerator <- divider * (ContTable[3, ncol(ContTable)]+1)/3
  w.var.denum <- (1 - sum(ContTable[3,1:k ]^3 - ContTable[3,1:k ]) / (studySize^3-studySize))
  w.var<-w.var.numerator*w.var.denum
  w.sd<-sqrt(w.var)

  # Fill in Matrix M & I
  for (i in 1:k){
    for (j in 1:k){
      #??? Y fixed and not X
      M[i,j] <- ContTable[2,i] * ContTable[1,j]
      if (i < j){
        I[i,j] <- 1
      }
      else if (i > j){
        I[i,j] <- -1
      }
      if (i == j){
        I[i,j] <- 0
        trace <- trace + (ContTable[1,i] * ContTable[2,j])
      }
    }
  }

  MI <- M*I
  w.pip <- 0
  w.pim <- 0
  # Calculate Pi0, Pi+, Pi- and W
  for (i in 1:k){
    for (j in 1:k){
      if (i < j){
        w.pip <- w.pip + MI[i,j]
      }
      else{
        w.pim <- w.pim + MI[i,j]
      }
    }
  }
  w.pip <- w.pip/divider
  w.pim <- abs(w.pim)/divider
  w.pi0 <- trace/divider
  ww <- sum(MI)

  ##calculate statistics on w
  ztest<-ww/w.sd

  ##5%, 1%, 0,005
  alpha<-c(1.96, 2.57, 2.965)
  w.ci.min<-c(1:3)
  w.ci.max<-c(1:3)
  w.pValue<-dnorm(ztest)
  w.ci.min<-(ww-alpha*w.sd)/(ContTable[1, ncol(ContTable)]*ContTable[2, ncol(ContTable)])
  w.ci.max<-(ww+alpha*w.sd)/(ContTable[1, ncol(ContTable)]*ContTable[2, ncol(ContTable)])

  # missiong  wp=w1,wm=w2,
  return(list(N=studySize, W=ww, W.var=w.var,W.sd=w.sd, W.test=ztest,W.ci=c(w.ci.min,w.ci.max),W.pv=w.pValue,W.pi0=w.pi0,W.pip=w.pip,W.pim=w.pim))

}

#' Odds Confidence Intervals
#' 
#' Calculates confidence intervals (CI) from an odds value passed as argument
#' and a frequency matrix, for alpha (Type I error rate) equals 5%, 1% and 0.5% 
#' @param nlevels number of levels ((e.i. ordinal variable attributes)
#' @param odds odds value to which you wish to calculate CIs
#' @param freqMatrix ferequency matrix with two columns for X and Y/Z groups,
#'                   each column consists of frequencies of each attribute.

oddsOrdinalCI<-function(nlevels, odds, freqMatrix)
{
A1<-c(1: nlevels)
A2<-c(1: nlevels)
A3<-c(1: nlevels)
I<-c(1: nlevels)
tot<-c(sum(freqMatrix[,1]), sum(freqMatrix[,2]))
probasMatrix<-cbind(freqMatrix[,1]/tot[1], freqMatrix[,2]/tot[2])

for(j in 1: nlevels)
{
	A1[j]<-probasMatrix[j,1]*(odds*sum(probasMatrix[I<j,2])-sum(probasMatrix[I>j,2]))^2
	A2[j]<-probasMatrix[j,2]*(odds*sum(probasMatrix[I>j,1])-sum(probasMatrix[I<j,1]))^2
	A3[j]<-sum(probasMatrix[j,2]* probasMatrix[I>j,1])^2
}
sigma2<-((1/tot[1])*sum(A1)+(1/tot[2])*sum(A2))/sum(A3)

##5%, 1%, 0,5%
alpha<-c(1.96, 2.57, 2.80)

logOddsCI.min<-c(1:3)
logOddsCI.max<-c(1:3)

logOddsCI.min<-log(odds)-alpha*sqrt(sigma2)/odds
logOddsCI.max<-log(odds)+alpha*sqrt(sigma2)/odds

odds.ci = list('alpha=0.05' = c(exp(logOddsCI.min[1]), exp(logOddsCI.max[1])),
               'alpha=0.01' = c(exp(logOddsCI.min[2]), exp(logOddsCI.max[2])),
               'alpha=0.005' = c(exp(logOddsCI.min[3]), exp(logOddsCI.max[3])))


return(list(s2=sigma2, odds.ci=odds.ci))

}

#' Improved Ridit Analysis statistics
#'
#' Outputs a list of improved Ridit analysis statistics
#' for two numerical vectors X and Y/Z.
#'
#' @param X Numerical vector representing either observations
#'          or attributes frequencies of the control group.
#' @param Y Numerical vector representing either observations
#'          or attributes frequencies of the patients group, defaults to NULL.
#'          if not specified, then Z must be given.
#' @param Z Numerical vector representing either observations
#'          or attributes frequencies of the treatment group, defaults to NULL.
#'          note that either Y or Z must be passed in, never both.
#' @param obs if TRUE (default), input vectors are treated as observations
#'            if it's FALSE, then they are treated as frequencies.
#' @export
#' @examples
#' data <- read.csv(file = "obs_test_data.csv")
#' controlGroup <- data[,1]
#' patientsGroup <- data[,2]
#' impRiditStat <- improvedRIDIT.test(controlGroup, patientsGroup, obs = TRUE)
#' # in this case we have our data as observations, so obs must be TRUE
#' # since it is the default behavior, we could've omitted that argument.
#' # retrieve p-value of the test on w
#' pvalue <- impRiditStat$w.stat$pvalue
#' # retrieve CI for alpha = 5%
#' ciMin = impRiditStat$w.stat$ci$'alpha=0.05'[1]
#' ciMax = impRiditStat$w.stat$ci$'alpha=0.05'[2]
#' sprintf("CI for alpha = 5%% is [%.2f, %.2f]", ciMin, ciMax)
#' 
#' sprintf("odds equals %.2f", impRiditStat$odds$value)

improvedRIDIT.test <- function(X, Y = NULL, Z = NULL, obs=TRUE)
{
    # Make sure warnings are printed as they occur

    if (!getOption("warn"))
    {
      op <- options(warn=1)
      on.exit(options(op))
    }

    # Control arguments

    if (missing(X))
    {
      stop("argument 'X' (control group) is missing")
    }
    if (is.null(Y) && is.null(Z))
    {
      stop("argument 'Y' (patients group) and 'Z' (treatment group) ",
           "are both missing, provide one of them")
    }
    else if (!is.null(Y) && !is.null(Z))
    {
      stop("argument 'Y' (patients group) and 'Z' (treatment group) ",
           "are both given, provide just one of them")
    }

    # Decide whether to process treatment or patients group
    # against the control group

    treatment = FALSE
    if(is.null(Y) && !is.null(Z))
    {
     Y = Z
     treatment = TRUE
    }

    # Verify and remove NA Values if they exist

    if (anyNA(X))
    {
      warning("input vector 'X' has NA values, they will be stripped automatically")
      X <- na.omit(X)
    }

    if (anyNA(Y))
    {
      if (treatment)
      {
        warning("input vector 'Z' has NA values, they will be stripped automatically")
      }
      else
      {
        warning("input vector 'Y' has NA values, they will be stripped automatically")
      }

      Y <- na.omit(Y)
    }

    # Proceed according to whether obs is TRUE or not,
    # i.e. wether input vectors are observations or frequencies

    if(obs)
    {
        # Make sure observations don't have any values below 1
        if ((sum(X > 0) != length(X)) || (sum(Y > 0) != length(Y)))
        {
          stop("arguments have negative or zero values, ",
               "observations have to be greater than zero")
        }

        nlevels = max(X, Y)
        X <- obs2Freq(X, nlevels)
        Y <- obs2Freq(Y, nlevels)
    }
    else
        nlevels = max(NROW(X), NROW(Y))

    freqTable <- FreqMatrix2ContengencyTable(cbind(X, Y))
    W <- improvedRIDIT(freqTable)
    od <- W$W.pip/W$W.pim
    oddsCI <- oddsOrdinalCI(nlevels = nlevels, odds=od, freqMatrix=cbind(X, Y))
    w.stat = list(w = W$W, test = W$W.test, pvalue = W$W.pv, ci = W$W.ci)
    odds = list(value = od, ci = oddsCI$odds.ci)

    # According to whether Y or Z was given
    # we append the appropiate element "ARR" or "ARI" to "W"

    AR <- abs(W[["W.pip"]] - W[["W.pim"]])
    if(treatment)
        w.stat[["ARR"]] <- AR
    else
        w.stat[["ARI"]] <- AR

    return(list(w.stat = w.stat, w.pip=W$W.pip, w.pim=W$W.pim, w.pi0= (1-W$W.pip-W$W.pim), odds=odds))
}
